# Supplementary material for: Repeated Administration of Cisplatin Transforms Kidney Fibroblasts through G2/M Arrest and Cellular Senescence
Source: Cells. 2022 Nov 2;11(21):3472. doi: 10.3390/cells11213472 (PMC9655665; doi:10.3390/cells11213472)
Supplement: Supplementary file 1 [file cells-11-03472-s001.zip]

Archive with 1 entries (1 files):
- cells-1963255-supplementary.xlsx
