# Supplementary material for: Repeated Administration of Cisplatin Transforms Kidney Fibroblasts through G2/M Arrest and Cellular Senescence
Source: Cells. 2022 Nov 2;11(21):3472. doi: 10.3390/cells11213472 (PMC9655665; doi:10.3390/cells11213472)
Supplement: Supplementary file 1 [file cells-11-03472-s001.zip › cells-1963255-supplementary.xlsx]

## Sheet: Fig. 1B
CELL VIABILITY
% per well
Experiment	RAC (μM)
	0	0.3	1	3	10	20	30
#1	99.5589	99.0296	92.5011	90.5161	76.974	20.5381	10.6749
	95.427	102.911	89.8544	87.6048	73.4451	19.8775	7.05779
	104.014	101.103	94.6625	86.9431	70.9749	19.7274	7.8959
	101	106.528	93.2069	88.9722	68.5046	20.1878	5.33745
#2	103.775	98.8462	94.0966	79.9373	70.8861	18.1681	6.00426
	99.0254	94.1414	82.4913	79.2652	69.5866	18.0154	5.19771
	101.042	93.6933	78.3242	87.5994	66.3605	19.9096	5.01848
	96.1577	93.9173	85.6279	80.6542	53.187	18.3311	4.48079
#3	101	94.9165	84.465	84.3583	69.9609	17.283	11.3623
	97.6893	98.5425	98.0093	90.6506	71.9872	18.5722	13.3456
	98.2225	86.3846	88.7309	77.3196	73.8002	15.841	13.3456
	103.088	95.8763	96.6229	93.6367	77.3196	19.1839	14.4198
#4	97.5132	90.3975	88.3645	78.3445	65.3476	19.7645	15.4996
	103.83	93.0114	91.7045	79.0706	61.6446	19.9477	16.9624
	103.104	93.7375	91.1236	78.635	49.7368	19.8378	12.2366
	95.5527	83.8628	82.4106	68.3246	40.6607	17.2367	6.94811
#5	97.6567	107.536	102.723	88.1571	72.3243	25.3443	9.42175
	107	103.483	85.4972	73.3376	66.7511	21.0838	11.0411
	102.343	107.03	93.9835	81.6973	58.898	23.4872	10.305
	93	77.0108	91.0703	73.2109	65.4845	21.0474	7.9496
mean	100	96.098	90.2735	82.4117	66.1917	19.6692	9.72524
% per experiment
Experiment	RAC (μM)
	0	0.3	1	3	10	20	30
#1	100	102.393	92.5562	88.509	72.4746	20.0827	7.74151
#2	100	95.1495	85.135	81.864	65.005	18.606	5.17531
#3	100	93.93	91.957	86.4913	73.267	17.72	13.1183
#4	100	90.2523	88.4008	76.0937	54.3474	19.1967	12.9117
#5	100	98.765	93.3186	79.1007	65.8645	22.7407	9.67938
mean	100	96.098	90.2735	82.4117	66.1917	19.6692	9.72524
SD	1.11803e-06	4.65061	3.43616	5.1235	7.60488	1.9208	3.4024
SE	5e-07	2.07981	1.5367	2.2913	3.40101	0.85901	1.5216
vs. 0		0.789	0.022	<0.001	<0.001	<0.001	<0.001
vs. 0.3			0.372	0.001	<0.001	<0.001	<0.001
vs. 1				0.099	<0.001	<0.001	<0.001
vs. 3					<0.001	<0.001	<0.001
vs. 10						<0.001	<0.001
vs. 20							<0.001
Normality Test (Shapiro-Wilk) :				Passed (P = 0.168)
One Way ANOVA + Tukey Test
Source of Variation		DF	SS		MS		F		P
Between Groups		6	41165.3		6860.89		361.682		<0.001
Residual		28	531.143		18.969
Total		34	41696.5

## Sheet: Fig. 1D and E
α-SMA EXPRESSION								FIBRONECTIN EXPRESSION
Band intensity								Band intensity
Experiment	RAC (μM)							Experiment	RAC (μM)
	0	5	10	20					0	5	10	20
#1	0.74976	1.63965	2.08226	1.5046				#1	1.3051	2.01135	1.82627	1.07151
#2	0.876064	1.67362	1.76265	1.66393				#2	0.694935	2.29792	1.76239	1.45898
#3	1.01239	1.18124	2.09139	1.69125				#3	0.961199	1.89801	2.25214	1.10288
#4	1.36179	1.43032	1.59349	1.59067				#4	1.03877	1.27935	2.38063	1.51547
mean	1	1.48121	1.88245	1.61261				mean	1	1.87166	2.05536	1.28721
SD	0.263959	0.227081	0.245918	0.0835985				SD	0.251103	0.429238	0.307051	0.232459
SE	0.131979	0.113541	0.122959	0.0417992				SE	0.125552	0.214619	0.153525	0.11623
vs. 0		0.038	<0.001	0.009				vs. 0		0.01	0.002	0.585
vs. 5			0.092	0.827				vs. 5			0.841	0.089
vs. 10				0.339				vs. 10				0.022
Normality Test (Shapiro-Wilk) :				Passed (P = 0.744)				Normality Test (Shapiro-Wilk) :				Passed (P = 0.686)
One Way ANOVA + Tukey Test								One Way ANOVA + Tukey Test
Source of Variation		DF	SS	MS	F	P		Source of Variation		DF	SS	MS	F	P
Between Groups		3	1.637	0.546	11.564	<0.001		Between Groups		3	2.291	0.974	9.846	0.001
Residual		12	0.566	0.0472				Residual		12	1.187	0.0989
Total		15	2.203					Total		15	4.108

## Sheet: Fig. 1G
PERCENTAGE OF α-SMA-POSITIVE CELLS
Cell number per field
Experiment	Field	RAC (0 μM)			RAC (5 μM)			RAC (10 μM)			RAC (20 μM)
		High	Low	Total	High	Low	Total	High	Low	Total	High	Low	Total
#1	1	0	4	57	9	9	40	13	32	62	9	8	21
	2	0	3	52	18	16	55	16	15	45	9	5	17
	3	0	7	61	12	13	50	17	27	60	10	18	31
	4	0	5	52	12	21	68	16	48	70	10	8	21
	5	0	9	49	6	10	50	12	29	58	7	9	19
#2	1	0	5	51	11	9	42	18	14	45	20	18	45
	2	0	6	62	8	10	42	17	28	59	15	12	33
	3	0	5	67	10	11	44	19	13	41	24	16	50
	4	0	8	73	11	15	58	15	16	43	19	20	45
	5	0	5	70	12	11	54	11	13	30	17	16	40
#3	1	0	5	60	12	10	50	20	17	49	20	16	48
	2	0	4	58	11	12	42	19	21	52	20	23	52
	3	0	7	72	11	17	48	22	18	55	17	12	39
	4	0	4	62	13	10	43	16	18	42	20	19	47
	5	0	5	53	13	11	56	18	20	60	23	18	50
#4	1	0	4	41	8	12	28	12	12	32	20	8	32
	2	0	5	60	12	12	32	12	16	36	12	12	28
	3	0	3	40	16	20	52	8	20	32	12	12	24
	4	0	5	40	8	12	36	16	12	36	20	16	44
	5	0	6	56	8	24	56	12	16	36	16	8	24
mean		0	5.25	56.8	11.05	13.25	47.3	15.45	20.25	47.15	16	13.7	35.5
% per field
Experiment	Field	RAC (0 μM)			RAC (5 μM)			RAC (10 μM)			RAC (20 μM)
		High	Low	H + L	High	Low	H + L	High	Low	H + L	High	Low	H + L
#1	1	0	7.01754	7.01754	22.5	22.5	45	20.9677	51.6129	72.5806	42.8571	38.0952	80.9524
	2	0	5.76923	5.76923	32.7273	29.0909	61.8182	35.5556	33.3333	68.8889	52.9412	29.4118	82.3529
	3	0	11.4754	11.4754	24	26	50	28.3333	45	73.3333	32.2581	58.0645	90.3226
	4	0	9.61538	9.61538	17.6471	30.8824	48.5294	22.8571	68.5714	91.4286	47.619	38.0952	85.7143
	5	0	18.3673	18.3673	12	20	32	20.6897	50	70.6897	36.8421	47.3684	84.2105
#2	1	0	9.80392	9.80392	26.1905	21.4286	47.619	40	31.1111	71.1111	44.4444	40	84.4444
	2	0	9.67742	9.67742	19.0476	23.8095	42.8571	28.8136	47.4576	76.2712	45.4545	36.3636	81.8182
	3	0	7.46269	7.46269	22.7273	25	47.7273	46.3415	31.7073	78.0488	48	32	80
	4	0	10.9589	10.9589	18.9655	25.8621	44.8276	34.8837	37.2093	72.093	42.2222	44.4444	86.6667
	5	0	7.14286	7.14286	22.2222	20.3704	42.5926	36.6667	43.3333	80	42.5	40	82.5
#3	1	0	8.33333	8.33333	24	20	44	40.8163	34.6939	75.5102	41.6667	33.3333	75
	2	0	6.89655	6.89655	26.1905	28.5714	54.7619	36.5385	40.3846	76.9231	38.4615	44.2308	82.6923
	3	0	9.72222	9.72222	22.9167	35.4167	58.3333	40	32.7273	72.7273	43.5897	30.7692	74.359
	4	0	6.45161	6.45161	30.2326	23.2558	53.4884	38.0952	42.8571	80.9524	42.5532	40.4255	82.9787
	5	0	9.43396	9.43396	23.2143	19.6429	42.8571	30	33.3333	63.3333	46	36	82
#4	1	0	9.7561	9.7561	28.5714	42.8571	71.4286	37.5	37.5	75	62.5	25	87.5
	2	0	8.33333	8.33333	37.5	37.5	75	33.3333	44.4444	77.7778	42.8571	42.8571	85.7143
	3	0	7.5	7.5	30.7692	38.4615	69.2308	25	62.5	87.5	50	50	100
	4	0	12.5	12.5	22.2222	33.3333	55.5556	44.4444	33.3333	77.7778	45.4545	36.3636	81.8182
	5	0	10.7143	10.7143	14.2857	42.8571	57.1429	33.3333	44.4444	77.7778	66.6667	33.3333	100
mean		0	9.34661	9.34661	23.8965	28.342	52.2385	33.7085	42.2777	75.9862	45.7444	38.8078	84.5522
% per experiment
Experiment		RAC (0 μM)			RAC (5 μM)			RAC (10 μM)			RAC (20 μM)
		High	Low	H + L	High	Low	H + L	High	Low	H + L	High	Low	H + L
#1		0	10.449	10.449	21.7749	25.6947	47.4695	25.6807	49.7035	75.3842	42.5035	42.207	84.7105
#2		0	9.00916	9.00916	21.8306	23.2941	45.1247	37.3411	38.1637	75.5048	44.5242	38.5616	83.0859
#3		0	8.16754	8.16754	25.3108	25.3774	50.6882	37.09	36.7992	73.8893	42.4542	36.9518	79.406
#4		0	9.76074	9.76074	26.6697	39.0018	65.6716	34.7222	44.4444	79.1667	53.4957	37.5108	91.0065
mean		0	9.34661	9.34661	23.8965	28.342	52.2385	33.7085	42.2777	75.9862	45.7444	38.8078	84.5522
SD		0	0.981635	0.981635	2.4806	7.18588	9.2412	5.48038	5.9659	2.244	5.25673	2.36237	4.84137
SE		0	0.490817	0.490817	1.2403	3.59294	4.6206	2.74019	2.98295	1.122	2.62836	1.18119	2.42068
Logarithmic transformation of H + L
Experiment		RAC (0 μM)			RAC (5 μM)			RAC (10 μM)			RAC (20 μM)
		H + L			High	Low	H + L	High	Low	H + L	High	Low	H + L
#1		1.01907			1.67641			1.87728			1.92794
#2		0.954684			1.65441			1.87797			1.91953
#3		0.912091			1.70491			1.86858			1.89985
#4		0.989483			1.81738			1.89854			1.95907
mean		0.968833			1.71328			1.88059			1.9266
SD		0.0460811			0.0724121			0.0127055			0.0246418
SE		0.0230406			0.036206			0.00635275			0.0123209
vs. 0					<0.001			<0.001			<0.001
vs. 5								0.001			<0.001
vs. 10											0.54
Normality Test (Shapiro-Wilk) :					Passed (P = 0.278)
One Way ANOVA + Tukey Test
Source of Variation			DF	SS		MS		F		P
Between Groups			3	2.391		0.797		369.266		<0.001
Residual			12	0.0259		0.00216
Total			15	2.417

## Sheet: Fig. 2B and C
ATTACHMENT SURFACE AREA											NUCLEAR SIZE
Attachment surface area (μm2) per cell											Nuclear size (μm2) per cell
Experiment	Field	Cell	RAC (μM)								Experiment	Field	Cell	RAC (μM)
			0	5	10	20								0	5	10	20
#1	1	1	817	14463	27581	11448					#1	1	1	235	601	900	1097
		2	811	11217	26174	12999							2	253	392	1167	1015
		3	740	8131	20819	12107							3	170	521	684	1074
		4	702	7724	18064	11067							4	215	538	721	853
		5	702	7571	14768	12281							5	141	487	717	1039
	2	1	623	7145	14276	10628						2	1	150	493	923	824
		2	797	11084	21064	15999							2	148	587	739	615
		3	706	10338	20488	16833							3	141	669	699	842
		4	688	8896	20057	14336							4	155	550	845	694
		5	679	6473	19535	13976							5	168	568	605	713
	3	1	625	5942	17756	10852						3	1	193	507	1126	962
		2	564	5921	17419	13281							2	175	447	837	970
		3	797	13567	28356	18114							3	186	533	655	886
		4	796	11317	23231	15042							4	183	451	970	1067
		5	747	10750	21095	11677							5	174	558	619	843
	4	1	711	10404	19382	14457						4	1	121	690	1205	838
		2	637	8221	17964	17014							2	180	546	585	751
		3	593	6893	15545	17342							3	164	704	668	696
		4	638	11874	35405	21893							4	114	543	729	595
		5	604	9291	21538	26043							5	179	659	686	676
	5	1	583	7712	20874	11301						5	1	239	511	609	747
		2	561	5843	20771	15200							2	223	537	807	654
		3	517	4606	16547	13224							3	190	572	1003	853
		4	508	4574	15422	17630							4	196	563	688	904
		5	853	12506	20330	11452							5	169	378	695	951
#2	1	1	845	12130	20183	19067					#2	1	1	175	599	818	763
		2	764	12085	18611	13381							2	143	405	843	715
		3	764	11205	17876	17580							3	199	505	799	597
		4	741	10435	15606	15300							4	137	600	765	570
		5	708	8446	12927	14856							5	154	483	729	877
	2	1	1148	12389	25501	16180						2	1	176	466	1012	853
		2	1119	11687	22520	13910							2	158	568	978	1143
		3	893	10953	20547	15830							3	206	528	698	967
		4	778	8265	20277	14042							4	191	541	940	1031
		5	752	8148	14325	23869							5	217	538	867	865
	3	1	743	6996	13474	13555						3	1	168	605	842	716
		2	919	12014	24319	19631							2	155	596	853	790
		3	902	9456	21460	22783							3	134	502	1024	852
		4	797	9252	18957	29398							4	181	432	702	886
		5	759	8844	17824	19429							5	143	653	872	738
	4	1	602	8481	16770	17380						4	1	218	514	832	1041
		2	511	6696	14096	19251							2	188	478	772	879
		3	832	18009	23277	13017							3	156	578	874	988
		4	653	11648	16824	15762							4	213	501	1084	639
		5	591	10927	16612	10182							5	160	468	1176	875
	5	1	575	9051	15432	16289						5	1	172	549	669	776
		2	559	8736	14706	14302							2	147	509	890	745
		3	489	7271	14137	10533							3	190	450	729	895
		4	969	15719	22995	24525							4	159	630	596	772
		5	801	13706	22386	12061							5	148	511	652	901
#3	1	1	772	11865	20260	15865					#3	1	1	154	524	974	983
		2	697	11100	19606	30653							2	183	551	922	1475
		3	683	10913	17639	32467							3	218	505	963	903
		4	668	9403	15928	12164							4	141	540	782	896
		5	1061	10479	23703	15175							5	145	592	700	849
	2	1	1005	8833	19364	15278						2	1	138	571	793	795
		2	935	8651	18155	21130							2	195	563	768	772
		3	831	8459	17977	20906							3	169	647	766	882
		4	818	7822	17291	15749							4	173	563	878	711
		5	782	7674	15958	14414							5	137	464	845	794
	3	1	654	5089	8039	27993						3	1	206	695	1062	926
		2	443	4632	10081	22073							2	138	564	1216	1017
		3	869	4392	13692	18152							3	176	563	981	930
		4	617	3893	8612	20062							4	175	492	984	916
		5	401	5354	9406	30799							5	203	587	909	689
	4	1	645	3188	18074	24881						4	1	185	567	630	929
		2	590	4657	14841	26082							2	201	505	723	844
		3	623	4219	10612	28797							3	185	483	961	685
		4	826	4889	18579	21858							4	192	476	903	641
		5	721	5631	14140	23172							5	184	471	791	784
	5	1	529	7619	17470	22832						5	1	188	712	743	769
		2	929	5259	17569	22758							2	181	469	773	1505
		3	777	4820	10769	32766							3	209	568	687	1135
		4	554	4909	13005	33965							4	206	514	749	904
		5	998	4777	13725	19996							5	193	506	863	906
#4	1	1	454	7527	9737	17482					#4	1	1	181	553	652	860
		2	362	4363	8004	23839							2	234	474	829	669
		3	389	4659	14235	35411							3	205	589	794	699
		4	661	5298	9128	39283							4	178	546	799	631
		5	779	5711	8357	12604							5	193	560	718	780
	2	1	877	4655	10621	41659						2	1	124	692	984	1181
		2	1032	6897	15813	21841							2	186	603	1082	806
		3	898	7022	11689	27126							3	128	741	839	896
		4	1077	5538	14868	28914							4	144	597	771	854
		5	1149	3700	15261	19942							5	225	465	1028	704
	3	1	873	5721	14170	28304						3	1	136	716	1035	1049
		2	780	5819	11510	19998							2	145	501	1261	887
		3	848	8064	10480	16617							3	186	582	640	800
		4	717	6564	13839	14870							4	157	578	666	1174
		5	596	6395	14912	16280							5	180	648	803	826
	4	1	842	7973	10243	27840						4	1	108	615	813	1225
		2	787	7339	6290	20292							2	166	596	859	1316
		3	774	7212	8725	19251							3	206	635	560	1024
		4	667	7940	8921	21805							4	158	714	640	815
		5	743	6944	10657	18398							5	207	574	859	985
	5	1	626	8427	13494	24238						5	1	200	563	814	917
		2	613	8877	11835	35976							2	193	581	943	844
		3	600	8016	12899	23510							3	171	710	691	913
		4	555	7260	12321	27495							4	139	547	539	927
		5	544	8544	12856	22087							5	145	670	797	687
mean			728.84	8200.04	16514.6	19633.6					mean			175.2	555.56	826.8	871.42
Attachment surface area (μm2) per experiment											Nuclear size (μm2) per experiment
Experiment			RAC (μM)								Experiment			RAC (μM)
			0	5	10	20								0	5	10	20
#1			679.96	8898.52	20578.4	14647.8					#1			178.48	544.2	795.28	846.36
#2			768.56	10502	18465.7	16884.5					#2			171.52	528.36	840.64	834.96
#3			737.12	6741.08	15379.8	22799.5					#3			179	547.68	854.64	905.6
#4			729.72	6658.6	11634.6	24202.5					#4			171.8	602	816.64	898.76
mean			728.84	7999.66	15950.2	20102.8					mean			175.2	551.383	821.083	862.011
SD			36.68	1852.14	3891.17	4593.93					SD			4.09474	32.0814	26.2256	35.9309
SE			18.34	926.072	1945.59	2296.97					SE			2.04737	16.0407	13.1128	17.9654
vs. 0				0.026	<0.001	<0.001					vs. 0				<0.001	<0.001	<0.001
vs. 5					0.013	0.001					vs. 5					<0.001	<0.001
vs. 10						0.522					vs. 10						0.154
Normality Test (Shapiro-Wilk) :				Passed (P = 0.674)							Normality Test (Shapiro-Wilk) :				Passed (P = 0.642)
One Way ANOVA + Tukey Test											One Way ANOVA + Tukey Test
Source of Variation			DF	SS			MS	F	P		Source of Variation			DF	SS		MS		F	P
Between Groups			3	8.71985e+08			2.90662e+08	29.303	<0.001		Between Groups			3	1229.08.200		409769		541.88	<0.001
Residual			12	1.19032e+08			9.91931e+06				Residual			12	9074.39		756.199
Total			15	9.91017e+08							Total			15	1.23838e+06

## Sheet: Fig. 2E
CELL VOLUME
FSC-A value
Experiment	RAC (μM)
	0	5	10	20
#1	1.11437e+06	1535976	1.65903e+06	3.18038e+06
#2	1.16341e+06	1.5119e+06	2.07416e+06	2.30737e+06
#3	1.12481e+06	1.49284e+06	1.89469e+06	2.21914e+06
#4	1.11426e+06	1.43326e+06	2150783	2.15955e+06
mean	1.12921e+06	1.4935e+06	1.94467e+06	2.46661e+06
Fold vs. control
Experiment	RAC (μM)
	0	5	10	20
#1	0.986851	1.36022	1.46919	2.81646
#2	1.03029	1.3389	1.83681	2.04334
#3	0.996102	1.32202	1.67789	1.96521
#4	0.986762	1.26926	1.90467	1.91244
mean	1	1.3226	1.72214	2.18436
SD	0.0206603	0.0388434	0.193571	0.424815
SE	0.0103301	0.0194217	0.0967853	0.212407
vs. 0		0.021	0.005	0.002
vs. 5			0.021	0.005
vs. 10				0.021
Normality Test (Shapiro-Wilk) :				Failed (P < 0.050)
Kruskal-Wallis + Student-Newman-Keuls Test :					H = 14.118 with 3 degrees of freedom (P = 0.003)

## Sheet: Fig. 3B
PERCENTAGE OF SA-β-GAL-POSITIVE CELLS
SA-β-gal-positive cells per field
Experiment	Field	RAC (μM)
		0		5		10		20
		positive	total	positive	total	positive	total	positive	total
#1	1	7	98	28	136	22	39	8	11
	2	3	106	32	154	21	36	12	18
	3	5	131	27	151	24	40	23	31
	4	9	152	45	194	20	36	22	29
	5	6	132	34	159	25	41	16	23
#2	1	4	111	40	143	17	30	19	28
	2	7	147	42	166	15	26	17	22
	3	9	149	27	154	16	30	17	25
	4	5	116	40	140	18	31	18	23
	5	6	97	22	70	20	37	25	37
#3	1	9	100	17	62	25	50	19	26
	2	5	69	20	74	21	38	22	32
	3	5	96	19	77	20	30	21	31
	4	6	106	24	88	14	31	23	34
	5	7	107	23	97	19	39	18	28
#4	1	5	86	25	87	21	48	25	36
	2	4	83	22	71	28	50	23	33
	3	4	92	24	78	22	45	30	44
	4	6	113	20	90	23	46	18	27
	5	5	101	19	75	28	53	19	30
mean		5.85	109.6	27.5	113.3	20.95	38.8	19.75	28.4
Percentage of SA-β-gal-positive cells per field
Experiment	Field	RAC (μM)
		0		5		10		20
#1	1	7.14286		20.5882		56.4103		72.7273
	2	2.83019		20.7792		58.3333		66.6667
	3	3.81679		17.8808		60		74.1935
	4	5.92105		23.1959		55.5556		75.8621
	5	4.54545		21.3836		60.9756		69.5652
#2	1	3.6036		27.972		56.6667		67.8571
	2	4.7619		25.3012		57.6923		77.2727
	3	6.04027		17.5325		53.3333		68
	4	4.31034		28.5714		58.0645		78.2609
	5	6.18557		31.4286		54.0541		67.5676
#3	1	9		27.4194		50		73.0769
	2	7.24638		27.027		55.2632		68.75
	3	5.20833		24.6753		66.6667		67.7419
	4	5.66038		27.2727		45.1613		67.6471
	5	6.54206		23.7113		48.7179		64.2857
#4	1	5.81395		28.7356		43.75		69.4444
	2	4.81928		30.9859		56		69.697
	3	4.34783		30.7692		48.8889		68.1818
	4	5.30973		22.2222		50		66.6667
	5	4.9505		25.3333		52.8302		63.3333
mean		5.40282		25.1393	#DIV/0!	54.4182	#DIV/0!	69.8399	#DIV/0!
Percentage of SA-β-gal-positive cells per experiment
Experiment		RAC (μM)
		0		5		10		20
#1		4.85127		20.7656		58.255		71.803
#2		4.98034		26.1611		55.9622		71.7917
#3		6.73143		26.0212		53.1618		68.3003
#4		5.04826		27.6093		50.2938		67.4646
mean		5.40282		25.1393		54.4182		69.8399
SD		0.889497		3.0029		3.44933		2.28583
SE		0.444749		1.50145		1.72466		1.14292
vs. 0				<0.001		<0.001		<0.001
vs. 5						<0.001		<0.001
vs. 10								<0.001
Normality Test (Shapiro-Wilk) :				Passed (P = 0.538)
One Way ANOVA + Tukey Test
Source of Variation			DF	SS		MS		F	P
Between Groups			3	10037.4		3345.8		496.935	<0.001
Residual			12	80.794		6.733
Total			15	10118.2

## Sheet: Fig. 3D and E
p21 EXPRESSION								LAMIN B1 EXPRESSION
Band intensity								Band intensity
Experiment		RAC (μM)						Experiment		RAC (μM)
	0	5	10	20					0	5	10	20
#1	0.704422	4.84142	4.54791	3.58666				#1	0.981936	0.272945	0.262828	0.231996
#2	0.901257	5.37556	3.99335	3.41024				#2	1.07034	0.0952475	0.0565976	0.123739
#3	0.967169	2.77279	3.97076	5.96969				#3	0.904969	0.312778	0.133109	0.129663
#4	1.42715	1.66163	3.72102	2.76649				#4	1.04275	0.1419	0.0971644	0.0641095
mean	1	3.66285	4.05826	3.93327				mean	1	0.205717	0.137425	0.137377
SD	0.305861	1.74351	0.34898	1.40263				SD	0.0733328	0.103695	0.0892535	0.0696809
SE	0.15293	0.871755	0.17449	0.701314				SE	0.0366664	0.0518473	0.0446267	0.0348405
vs. 0		0.029	0.012	0.016				vs. 0		<0.001	<0.001	<0.001
vs. 5			0.96	0.986				vs. 5			0.676	0.651
vs. 10				0.999				vs. 10				1
Normality Test (Shapiro-Wilk) :				Passed (P = 0.531)				Normality Test (Shapiro-Wilk) :				Passed (P = 0.376)
One Way ANOVA + Tukey Test								One Way ANOVA + Tukey Test
Source of Variation		DF	SS	MS	F	P		Source of Variation		DF	SS	MS	F	P
Between Groups		3	25.293	8.431	6.457	0.008		Between Groups		3	2.128	0.709	98.019	<0.001
Residual		12	15.668	1.306				Residual		12	0.0869	0.00724
Total		15	40.96					Total		15	2.215

## Sheet: Fig. 4B
CELL VIABILITY
% per well
Experiment	RAC (0 μM)			RAC (10 μM)
	UC2288 (μM)
	0	1	3	0	1	3
#1	99.3968	104.069	96.8696	48.5341	51.826	59.6709
	108.515	94.4367	95.0822	54.9639	58.1913	59.0353
	94.5244	107.942	100.643	52.5459	56.4038	56.1556
#2	98.4106	102.525	89.7869	51.211	53.4286	51.6236
	96.222	99.2762	101.494	54.1506	54.7695	56.1052
	99.6769	96.3881	103.815	53.7896	50.128	58.132
#3	100.26	100.263	108.212	48.9773	46.7567	50.8279
	103.726	101.779	90.3235	41.822	44.6594	46.6333
	103.12	97.5493	106.273	50.3344	52.6784	52.8018
mean	100.428	100.47	99.1665	50.7032	52.0935	54.554
% per experiment
Experiment	RAC (0 μM)			RAC (10 μM)
	UC2288 (μM)
	0	1	3	0	1	3
#1	100.812	102.149	97.5316	52.0147	55.4737	58.2873
#2	98.1032	99.3965	98.3651	53.0504	52.7754	55.2869
#3	102.369	99.864	101.603	47.0446	48.0315	50.0877
mean	100.428	100.47	99.1665	50.7032	52.0935	54.554
SD	2.15849	1.47298	2.15071	3.21053	3.76765	4.14865
SE	1.2462	0.850425	1.24171	1.8536	2.17525	2.39523
vs. 0				<0.001	<0.001	<0.001
vs. vehicle		1	0.864		0.837	0.29
vs. 1			0.855			0.584
Normality Test (Shapiro-Wilk) :				Passed (P = 0.500)
Two Way ANOVA + Tukey Test
Source of Variation		DF	SS		MS		F	P
RAC		1	10183.6		10183.6		1149.21	<0.001
UC2288		2	5.047		2.524		0.285	0.757
RAC × UC2288		2	21.059		10.53		1.188	0.338
Residual		12	106.336		8.861
Total		17	10316		606.826

## Sheet: Fig. 4D and E
P21 EXPRESSION								LAMIN B1 EXPRESSION
Band intensity								Band intensity
Experiment	UC2288 (μM) + 10 μM RAC							Experiment	UC2288 (μM) + 10 μM RAC
	0	1	3						0	1	3
#1	0.940768	0.696449	0.430563					#1	1.04905	1.06398	1.44632
#2	0.820221	0.817194	0.430366					#2	1.01224	1.19017	1.35695
#3	1.23901	0.527275	0.301494					#3	0.938709	1.30476	1.31589
mean	1	0.680306	0.387474					mean	1	1.1863	1.37305
SD	0.215587	0.145632	0.0744612					SD	0.0561811	0.120438	0.0666934
SE	0.124469	0.0840806	0.0429902					SE	0.0324362	0.0695346	0.0385055
vs. 0		0.101	0.007					vs. 0		0.084	0.004
vs. 1			0.133					vs. 1			0.083
Normality Test (Shapiro-Wilk) :				Passed (P = 0.843)				Normality Test (Shapiro-Wilk) :				Passed (P = 0.995)
One Way ANOVA + Tukey Test								One Way ANOVA + Tukey Test
Source of Variation		DF	SS	MS	F	P		Source of Variation		DF	SS	MS	F	P
Between Groups		2	0.563	0.282	11.535	0.009		Between Groups		2	0.209	0.104	14.163	0.005
Residual		6	0.146	0.0244				Residual		6	0.0442	0.00737
Total		8	0.71					Total		8	0.253

## Sheet: Fig. 4G
PERCENTAGE OF SA-β-GAL-POSITIVE CELLS
SA-β-gal-positive cells per field
Experiment	Field	RAC (10μM)
		UC2288 (0uM)		UC2288 (3uM)
		positive	total	positive	total
#1	1	11	16	9	21
	2	11	17	8	24
	3	16	20	11	29
	4	14	23	9	21
	5	16	21	12	29
#2	1	15	26	10	27
	2	15	27	11	28
	3	30	38	6	21
	4	11	18	7	22
	5	18	29	10	26
#3	1	15	25	9	22
	2	23	34	10	22
	3	24	30	6	19
	4	19	28	5	14
	5	17	32	8	15
#4	1	22	33	7	23
	2	20	31	6	16
	3	17	29	11	25
	4	17	32	7	18
	5	15	25	7	24
mean		17.3	26.7	8.45	22.3
Percentage of SA-β-gal-positive cells per field
Experiment	Field	RAC (10μM)
		UC2288 (0uM)		UC2288 (3uM)
#1	1	68.75		42.8571
	2	64.7059		33.3333
	3	80		37.931
	4	60.8696		42.8571
	5	76.1905		41.3793
#2	1	57.6923		37.037
	2	55.5556		39.2857
	3	78.9474		28.5714
	4	61.1111		31.8182
	5	62.069		38.4615
#3	1	60		40.9091
	2	67.6471		45.4545
	3	80		31.5789
	4	67.8571		35.7143
	5	53.125		53.3333
#4	1	66.6667		30.4348
	2	64.5161		37.5
	3	58.6207		44
	4	53.125		38.8889
	5	60		29.1667
mean		64.8724		38.0256	#DIV/0!
Percentage of SA-β-gal-positive cells per experiment
Experiment		RAC (10μM)
		UC2288 (0uM)		UC2288 (3uM)
#1		70.1032		39.6716
#2		63.0751		35.0348
#3		65.7258		41.398
#4		60.5857		35.9981
mean		64.8724		38.0256
SD		4.07004		3.00769
SE		2.03502		1.50384
vs. 0				<0.001
Normality Test (Shapiro-Wilk) :				Passed (P = 0.758)
One Way ANOVA + Tukey Test
Source of Variation			DF	SS		MS	F	P
Between Groups			1	1441.5		1441.5	112.567	<0.001
Residual			6	76.834		12.806
Total			7	1518.34

[truncated: 9 more sheets: Fig. 5B and C, Fig. 5E, Fig. 6B, Fig. 7B, Fig. 7D, Fig. 8B and C, Fig. 8E, Fig. 8G, Fig. 8I to L]
